# Supplementary material for: Risk Factors for Antimicrobial Resistance in Turkey Farms: A Cross-Sectional Study in Three European Countries
Source: Antibiotics (Basel). 2021 Jul 6;10(7):820. doi: 10.3390/antibiotics10070820 (PMC8300668; doi:10.3390/antibiotics10070820)
Supplement: Supplementary file 1 [file antibiotics-10-00820-s001.zip]

Archive with 1 entries (1 files):
- antibiotics-1258724-supplementary.pdf
